# Supplementary material for: Mutational Patterns in Colorectal Cancer: Do PDX Models Retain the Heterogeneity of the Original Tumor?
Source: Int J Mol Sci. 2025 May 26;26(11):5111. doi: 10.3390/ijms26115111 (PMC12154438; doi:10.3390/ijms26115111)
Supplement: Supplementary file 1 [file ijms-26-05111-s001.zip]

Archive with 3 entries (3 files):
- Public datasets used to construct the clinical cohort.xlsx
- Supplementary Table 1.xlsx
- Supplementary_Table 2.xls
