# Supplementary material for: Mutational Patterns in Colorectal Cancer: Do PDX Models Retain the Heterogeneity of the Original Tumor?
Source: Int J Mol Sci. 2025 May 26;26(11):5111. doi: 10.3390/ijms26115111 (PMC12154438; doi:10.3390/ijms26115111)
Supplement: Supplementary file 1 [file ijms-26-05111-s001.zip › Public datasets used to construct the clinical cohort.xlsx]

## Sheet: Sheet1
Project Name	Sample Count	Source	Year	Reference Genome	Cancer Type
Colorectal Adenocarcinoma (DFCI/Orion)	74	DFCI/Orion	2024	GRCh37/hg19	CRC
Colorectal Adenocarcinoma (MSK, Nat Commun)	179	MSK	2022	GRCh37/hg19	CRC
Colorectal Cancer (MSK, JNCI)	1516	MSK	2021	GRCh37/hg19	CRC
Colorectal Adenocarcinoma (DFCI, Cell Reports)	619	DFCI	2016	GRCh37/hg19	CRC
Colorectal Adenocarcinoma (Genentech, Nature)	74	Genentech	2012	GRCh37/hg19	CRC
Colorectal Adenocarcinoma (TCGA, Firehose Legacy)	640	TCGA		GRCh37/hg19	CRC
Colorectal Adenocarcinoma (TCGA, Nature)	276	TCGA	2012	GRCh37/hg19	CRC
Colorectal Adenocarcinoma (TCGA, PanCancer Atlas)	594	TCGA		GRCh37/hg19	CRC
Colorectal Adenocarcinoma Triplets (MSK, Genome Biol)	138	MSK	2014	GRCh37/hg19	CRC
Colorectal Cancer (CAS Shanghai, Cancer Cell)	146	CAS Shanghai	2020	GRCh37/hg19	CRC
Colorectal Cancer (MSK, Cancer Discovery)	22	MSK	2022	GRCh37/hg19	CRC
Colorectal Cancer (MSK, Gastroenterology)	471	MSK	2020	GRCh37/hg19	CRC
Colorectal Cancer (MSK, JCO Precis Oncol)	47	MSK	2022	GRCh37/hg19	CRC
Disparities in metastatic colorectal cancer (MSK)	64	MSK	2020	GRCh37/hg19	CRC
Metastatic Colorectal Cancer (MSK, Cancer Cell)	1134	MSK	2018	GRCh37/hg19	CRC
Pre-cancer Colorectal Polyps (HTAN Vanderbilt, Cell)	61	HTAN Vanderbilt	2021	GRCh37/hg19	CRC
Colon Adenocarcinoma (CPTAC, GDC)	109	CPTAC		GRCh38/hg38	Colon Cancer
Colon Adenocarcinoma (CaseCCC, PNAS)	29	CaseCCC	2015	GRCh37/hg19	Colon Cancer
Colon Adenocarcinoma (TCGA, GDC)	463	TCGA		GRCh38/hg38	Colon Cancer
Colon Cancer (CPTAC-2 Prospective, Cell)	110	CPTAC-2	2019	GRCh37/hg19	Colon Cancer
Colon Cancer (Sidra-LUMC AC-ICAM, Nat Med)	348	Sidra-LUMC	2023	GRCh37/hg19	Colon Cancer
Rectal Cancer (MSK, Nature Medicine)	788	MSK	2022	GRCh37/hg19	Rectal Cancer
Rectal Cancer (MSK, Nature Medicine)	339	MSK	2019	GRCh37/hg19	Rectal Cancer
Colorectal Cancer Radiation (MSK)	48	MSK	2024	GRCh37/hg19	Rectal Cancer
Rectal Adenocarcinoma (TCGA, GDC)	171	TCGA		GRCh38/hg38	Rectal Cancer
Appendiceal Cancer (MSK, J Clin Oncol)	273	MSK	2022	GRCh37/hg19	Appendiceal Cancer
