# Supplementary material for: Mutational Patterns in Colorectal Cancer: Do PDX Models Retain the Heterogeneity of the Original Tumor?
Source: Int J Mol Sci. 2025 May 26;26(11):5111. doi: 10.3390/ijms26115111 (PMC12154438; doi:10.3390/ijms26115111)
Supplement: Supplementary file 1 [file ijms-26-05111-s001.zip › Supplementary Table 1.xlsx]

## Sheet: Tabelle1
Supplementary Table 1: Key clinical, histochemical, and molecular characteristics of the CRC samples.
		Patient information					Tumor information							Survival data		PDX model information
NR.	Case ID	Gender	Age at tumor collection	Molecular subtype	Consent to share data	Ethnicity/race	Collected tumor type	Tumor sample type	Primary site	Site of collection	Stage	Stage classification	UICC classification	Progression free survival	Overall survival	Mouse strain and source	Passage
1	HROC24	Male	98	spMSI-H	YES	Caucasian	Adenocarcinoma	Surgical sample	Colon	Right colon	T2,N0,M0,G2,R0,L0,V1	TNM staging system	UICC I	Perioperative Death	Perioperative Death	NOD SCID, NSG and NMRI nude mice	T0-T5
2	HROC29	Male	59	Lynch syndrome	YES	Caucasian	Adenocarcinoma	Surgical sample	Colon	Right colon	T3,N2,M1,G3,R0,L0,V1	TNM staging system	UICC IV	Perioperative Death	Perioperative Death	NOD SCID, NSG and NMRI nude mice	T0-T9
3	HROC32	Female	82	CIN	YES	Caucasian	Adenocarcinoma	Surgical sample	Colon	Right colon	T4,N2,M1,G2,R2,L0,V1	TNM staging system	UICC IV	0	2	NOD SCID, NSG and NMRI nude mice	T0-T3
4	HROC39	Male	69	CIN	YES	Caucasian	Adenocarcinoma	Surgical sample	Colon	Right colon	T4,N0,M0,G3,R0,L0,V1	TNM staging system	UICC II	154	154	NOD SCID, NSG and NMRI nude mice	T0-T3
5	HROC40	Male	69	CIMP-L, non MSI	YES	Caucasian	Adenocarcinoma	Surgical sample	Colon	Left colon	T3,N1,M0,G3,R0,L1,V1	TNM staging system	UICC III	14	154	NOD SCID, NSG and NMRI nude mice	T0-T2
6	HROC48	Female	68	spMSI-H	YES	Caucasian	Adenocarcinoma	Surgical sample	Colon	Transverse	T2,N1,M0,G3,R2,L1,V0	TNM staging system	UICC III	55	133	NMRI nude mice	T0-T3
7	HROC48Met1	Female	72	spMSI-H	YES	Caucasian	Metastasis	Surgical sample	Colon	Multi-visceral			UICC IV	0	133	NSG and NMRI nude mice	T0-T2
8	HROC53	Female	72	spMSI-H	YES	Caucasian	Adenocarcinoma	Surgical sample	Colon	Right colon	T3,N0,M0,G3,R0,L0,V0	TNM staging system	UICC II	147	147	NSG and NMRI nude mice	T0-T3
9	HROC54	Female	63	CIMP-L, non MSI	YES	Caucasian	Adenocarcinoma	Surgical sample	Colon	Left colon	T3,N2,M0,G2,R0,L1,V1	TNM staging system	UICC III	76	76	NSG and NMRI nude mice	T0-T2
10	HROC57	Male	43	neuroendocrine	YES	Caucasian	Neuroendocrine tumor	Surgical sample	Colon	Right colon	T3,N2,M1,G3,R2,L1,V1	TNM staging system	UICC IV	0	11	NMRI nude mice	T0-T2
11	HROC60	Male	71	CIMP-H, non MSI	YES	Caucasian	Adenocarcinoma	Surgical sample	Colon	Right colon	T2,N0,M0,G2,R0,L0,V0	TNM staging system	UICC I	141	141	NSG and NMRI nude mice	T0-T3
12	HROC62	Female	83	CIN	YES	Caucasian	Adenocarcinoma	Surgical sample	Colon	Right colon	T4,N2,M1,G3,R2,L1,V2	TNM staging system	UICC IV	0	140	NSG and NMRI nude mice	T0-T3
13	HROC68	Male	84	CIN	YES	Caucasian	Adenocarcinoma	Surgical sample	Colon	Sigmoid	T4,N2,M0,G2,R0,L0,V1	TNM staging system	UICC III	66	66	NSG and NMRI nude mice	T0-T3
14	HROC69	Male	62	CIN	YES	Caucasian	Adenocarcinoma	Surgical sample	Colon	Right colon	T3,N0,M0,G3,R0,L0,V0	TNM staging system	UICC II	32	32	NSG and NMRI nude mice	T0-T3
15	HROC71	Male	52	Lynch syndrome	YES	Caucasian	Adenocarcinoma	Surgical sample	Colon	Right colon	T3,N0,M0,G2,R0,L0,V0	TNM staging system	UICC II	77	77	NSG and NMRI nude mice	T0-T2
16	HROC72	Male	61	CIN	YES	Caucasian	Adenocarcinoma	Surgical sample	Colon	Transverse	T3,N2,M1,G2,R1,L0,V1	TNM staging system	UICC IV	0	21	NSG and NMRI nude mice	T0-T2
17	HROC72Met1	Male	61	CIN	YES	Caucasian	Metastasis	Surgical sample	Colon	Liver			UICC IV	0		NSG and NMRI nude mice	T0-T2
18	HROC86	Female	79	CIN	YES	Caucasian	Adenocarcinoma	Surgical sample	Colon	Sigmoid	T3,N1,M0,G2,R0,L0,V1	TNM staging system	UICC III	19	19	NSG and NMRI nude mice	T0-T2
19	HROC92	Male	60	CIMP-L, non MSI	YES	Caucasian	Adenocarcinoma	Surgical sample	Colon	Right colon	T3,N1,M1,G2,R2,L0,V1	TNM staging system	UICC IV	0	6	NSG and NMRI nude mice	T0-T3
20	HROC100	Male	82	CIN	YES	Caucasian	Adenocarcinoma	Surgical sample	Colon	Sigmoid	T2,N0,M0,G2,R0,L0,V1	TNM staging system	UICC I	32	32	NSG and NMRI nude mice	T0-T2
21	HROC103	Male	44	spStd	YES	Caucasian	Adenocarcinoma	Surgical sample	Colon	Rectum	T2,N1,M0,G2,R0,L0,V0	TNM staging system	UICC III	48	128	NSG and NMRI nude mice	T0-T2
22	HROC103Met1	Male	48	CIN	YES	Caucasian	Metastasis	Surgical sample	Colon	Liver			UICC IV	18		NSG and NMRI nude mice	T0-T2
23	HROC103Met2	Male	50	CIN	YES	Caucasian	Metastasis	Surgical sample	Colon	Liver			UICC IV	0		NSG and NMRI nude mice	T0-T2
24	HROC107	Male	74	CIN	YES	Caucasian	Adenocarcinoma	Surgical sample	Colon	Sigmoid	T3,N2,M1,G2,R2,L1,V0	TNM staging system	UICC IV	0	5	NSG and NMRI nude mice	T0-T3
25	HROC111	Male	75	spStd	YES	Caucasian	Adenocarcinoma	Surgical sample	Colon	rectosigmoid	T3,N1,M0,G2,R0,L0,V1	TNM staging system	UICC III	17	37	NSG and NMRI nude mice	T0-T4
26	HROC111Met1	Male	78	CIN	YES	Caucasian	Metastasis	Surgical sample	Colon	Brain			UICC IV	0		NSG and NMRI nude mice	T0-T2
27	HROC112Met1	Female	79	CIMP-L, non MSI	YES	Caucasian	Metastasis	Surgical sample	Colon	Liver			UICC IV	0	49	NSG and NMRI nude mice	T0-T4
28	HROC113	Female	41	Lynch syndrome	YES	Caucasian	Adenocarcinoma	Surgical sample	Colon	Right colon	T4b,N2,M0,G3,R0, L1	TNM staging system	UICC III	0	117	NSG and NMRI nude mice	T0-T2
29	HROC114	Female	86	CIN	YES	Caucasian	Adenocarcinoma	Surgical sample	Colon	Right colon	T3,N0,M0,G2,R0,L0,V0	TNM staging system	UICC II	117	117	NSG and NMRI nude mice	T0-T1
30	HROC115	Male	70	CIN	YES	Caucasian	Adenocarcinoma	Surgical sample	Colon	Sigmoid	T3,N0,M0,G2,R0,L0,V0	TNM staging system	UICC II	115	115	NSG and NMRI nude mice	T0-T3
31	HROC117	Female	76	CIMP-H, non MSI	YES	Caucasian	Adenocarcinoma	Surgical sample	Colon	Left colon	T3,N2,M0,G3,R0,L0,V0	TNM staging system	UICC III	115	115	NSG and NMRI nude mice	T0-T2
32	HROC118	Male	70	CIN	YES	Caucasian	Adenocarcinoma	Surgical sample	Colon	Right colon	T4,N1,M1a,G2,R2,L0,V1	TNM staging system	UICC IV	0	13	NSG and NMRI nude mice	T0-T4
33	HROC123	Male	74	spMSI-H	YES	Caucasian	Adenocarcinoma	Surgical sample	Colon	Left colon	T4,N2,M0,G3,R0,L0,V0	TNM staging system	UICC III	2	2	NSG and NMRI nude mice	T0-T2
34	HROC126	Female	58	CIN	YES	Caucasian	Adenocarcinoma	Surgical sample	Colon	Rectum	T3,N1,M0,G2,R0,L1,V1	TNM staging system	UICC III	111	111	NSG and NMRI nude mice	T0-T3
35	HROC130	Male	60	CIN	YES	Caucasian	Adenocarcinoma	Surgical sample	Colon	Left colon	T3,N1,M1,G3,R2,L0,V2	TNM staging system	UICC IV	0	55	NSG and NMRI nude mice	T0-T4
36	HROC135	Male	73	CIN	YES	Caucasian	Adenocarcinoma	Surgical sample	Colon	Right colon	T3,N1,M0,G2,R0,L0,V1	TNM staging system	UICC III	12	49	NSG and NMRI nude mice	T0-T2
37	HROC143	Male	74	CIN	YES	Caucasian	Adenocarcinoma	Surgical sample	Colon	Rectum	T1,N0,M0,G3,R0,L0,V1	TNM staging system	UICC I	15	15	NSG and NMRI nude mice	T0-T2
38	HROC147Met1	Male	54	CIMP-H, non MSI	YES	Caucasian	Metastasis	Surgical sample	Colon	Liver			UICC IV	9		NSG and NMRI nude mice	T0-T3
39	HROC155	Female	63	CIN	YES	Caucasian	Adenocarcinoma	Surgical sample	Colon	Right colon	T3,N0,M0,G3,R0,L1,V0	TNM staging system	UICC II	106	106	NSG and NMRI nude mice	T0-T2
40	HROC159	Female	78	spMSI-H	YES	Caucasian	Adenocarcinoma	Surgical sample	Colon	Right colon	T3,N0,M0,G2,R0,L0,V0	TNM staging system	UICC II	51	51	NSG and NMRI nude mice	T0-T2
41	HROC161	Male	82	CIMP-L, non MSI	YES	Caucasian	Adenocarcinoma	Surgical sample	Colon	Right colon	T3,N0,M0,G2,R0,L0,V0	TNM staging system	UICC II	1	1	NSG and NMRI nude mice	T0-T3
42	HROC168	Male	67	CIN	YES	Caucasian	Adenocarcinoma	Surgical sample	Colon	Sigmoid	T3,N1,M1a,G2,R2,L0,V0	TNM staging system	UICC IV	0	7	NSG and NMRI nude mice	T0-T4
43	HROC169	Female	85	CIMP-L, non MSI	YES	Caucasian	Adenocarcinoma	Surgical sample	Colon	Right colon	T4,N2,M1,G3,R2,L1,V1	TNM staging system	UICC IV	0	1	NSG and NMRI nude mice	T0-T2
44	HROC170	Female	68	spMSI-H	YES	Caucasian	Adenocarcinoma	Surgical sample	Colon	Right colon	T3,N0,M0,G3,R0,L0,V0	TNM staging system	UICC II	103	103	NSG and NMRI nude mice	T0-T3
45	HROC171	Female	85	spMSI-H	YES	Caucasian	Adenocarcinoma	Surgical sample	Colon	Right colon	T3,N0,M0,G2,R0,L0,V0	TNM staging system	UICC II	103	103	NSG and NMRI nude mice	T0-T4
46	HROC172	Male	83	CIN	YES	Caucasian	Adenocarcinoma	Surgical sample	Colon	Recto-sigmoid	T3,N0,M1,G2,R2,L1,V0	TNM staging system	UICC IV	0	42	NMRI nude mice	T0-T2
47	HROC173	Male	45	CIN	YES	Caucasian	Adenocarcinoma	Surgical sample	Colon	Left colon	T4,N2,M1,G3,R2,L0,V0	TNM staging system	UICC IV	0	25	NSG and NMRI nude mice	T0-T2
48	HROC175	Female	87	spMSI-H	YES	Caucasian	Adenocarcinoma	Surgical sample	Colon	Right colon	T4,N0,M0,G3,R0,L1,V0	TNM staging system	UICC II	Perioperative Death	Perioperative Death	NSG and NMRI nude mice	T0-T2
49	HROC183	Female	59	CIMP-H, non MSI	YES	Caucasian	Adenocarcinoma	Surgical sample	Colon	Right colon	T3,N2,M0,G3,R0,L1,V0	TNM staging system	UICC III	101	101	NSG and NMRI nude mice	T0-T2
50	HROC186	Female	85	spMSI-H	YES	Caucasian	Adenocarcinoma	Surgical sample	Colon	Rectum	T4,N2,M0,G3,R1,L1,V0	TNM staging system	UICC III	0	5	NSG and NMRI nude mice	T0-T1
51	HROC190	Male	75	CIMP-H, non MSI	YES	Caucasian	Adenocarcinoma	Surgical sample	Colon	Sigmoid	T2,N0,M0,G2,R0,L0,V0	TNM staging system	UICC I	100	100	NSG and NMRI nude mice	T0-T2
52	HROC197	Male	70	CIMP-L, non MSI	YES	Caucasian	Adenocarcinoma	Surgical sample	Colon	Transverse	T4,N1,M1,G2,R2,L0,V1	TNM staging system	UICC IV	0	10	NSG and NMRI nude mice	T0-T2
53	HROC198	Male	57	CIN	YES	Caucasian	Adenocarcinoma	Surgical sample	Colon	Right colon	T3,N2,M0,G3,R0,L1,V1	TNM staging system	UICC III	98	98	NMRI nude mice	T0-T1
54	HROC203	Male	70	CIN	YES	Caucasian	Adenocarcinoma	Surgical sample	Colon	Rectum	T3,N1,M1,G2,R2,L0,V1	TNM staging system	UICC IV	0	8	NSG and NMRI nude mice	T0-T2
55	HROC204	Male	60	spMSI-H	YES	Caucasian	Adenocarcinoma	Surgical sample	Colon	Right colon	T3,N1,M0,G3,R0,L0,V0	TNM staging system	UICC III	97	97	NSG and NMRI nude mice	T0-T3
56	HROC212	Female	74	spMSI-H	YES	Caucasian	Adenocarcinoma	Surgical sample	Colon	Right colon	T4,N2,M1b,G3,R0,L1,V0	TNM staging system	UICC IV	0	13	NSG and NMRI nude mice	T0-T4
57	HROC217	Male	73	spStd	YES	Caucasian	Adenocarcinoma	Surgical sample	Colon	Colon ascendens	T3,N1,M0,G2,R0,L0,V0	TNM staging system	UICC III	82	82	NMRI nude mice	T0-T2
58	HROC221	Female	64	spMSI-H	YES	Caucasian	Adenocarcinoma	Surgical sample	Colon	Right colon	T2,N0,M0,G2,R0,L0,V0	TNM staging system	UICC I	93	93	NSG and NMRI nude mice	T0-T2
59	HROC222	Male	79	CIN	YES	Caucasian	Adenocarcinoma	Surgical sample	Colon	Transverse	T3,N0,M0,G2,R0,L0,V0	TNM staging system	UICC II	74	74	NSG and NMRI nude mice	T0-T3
60	HROC224	Male	77	CIN	YES	Caucasian	Adenocarcinoma	Surgical sample	Colon	Rectum	T3,N2,M1,G2,R2,L0,V1	TNM staging system	UICC IV	0	14	NSG and NMRI nude mice	T0-T3
61	HROC232	Male	79	CIN	YES	Caucasian	Adenocarcinoma	Surgical sample	Colon	Right colon	T4,N1,M0,G2,R0,L1,V0	TNM staging system	UICC III	12	19	NSG mice	T0-T1
62	HROC248	Male	65	CIMP-H, non MSI	YES	Caucasian	Adenocarcinoma	Surgical sample	Colon	Right colon	T4,N2a,M1,G2,R2,L0,V1	TNM staging system	UICC IV	0	28	NSG and NMRI nude mice	T0-T2
63	HROC251	Male	85	spMSI-H	YES	Caucasian	Adenocarcinoma	Surgical sample	Colon	Right colon	T3,N0,M0,G1,R0,L0,V0	TNM staging system	UICC II	26	26	NSG and NMRI nude mice	T0-T3
64	HROC252Tu1	Male	45	Lynch syndrome	YES	Caucasian	Adenocarcinoma	Surgical sample	Colon	Left colon	T4,N0,M0,G3,R0,L0,V1	TNM staging system	UICC II	87	87	NSG and NMRI nude mice	T0-T4
65	HROC252Tu2	Male	45	Lynch syndrome	YES	Caucasian	Adenocarcinoma	Surgical sample	Colon	Sigmoid	T4,N0,M0,G3,R0,L0,V1	TNM staging system	UICC II	87		NSG and NMRI nude mice	T0-T2
66	HROC252Tu3	Male	45	Lynch syndrome	YES	Caucasian	Adenocarcinoma	Surgical sample	Colon	Rectum	T4,N0,M0,G3,R0,L0,V1	TNM staging system	UICC II	87		NSG and NMRI nude mice	T0-T2
67	HROC253Met1	Male	61	CIN	YES	Caucasian	Metastasis	Surgical sample	Colon	Liver			UICC IV	0	38	NSG and NMRI nude mice	T0-T2
68	HROC257	Female	84	spMSI-H	YES	Caucasian	Adenocarcinoma	Surgical sample	Colon	Right colon	T4,N2,M0,G3,R1,L1,V1	TNM staging system	UICC III	0	4	NMRI nude mice	T0-T3
69	HROC260	Female	79	CIN	YES	Caucasian	Adenocarcinoma	Surgical sample	Colon	Right colon	T3,N0,M0,G2,R0,L0,V0	TNM staging system	UICC II	59	59	NSG and NMRI nude mice	T0-T2
70	HROC269	Female	76	spMSI-H	YES	Caucasian	Adenocarcinoma	Surgical sample	Colon	Right colon	T3,N1,M0,G2,R0,L0,V0	TNM staging system	UICC III	17	27	NSG and NMRI nude mice	T0-T1
71	HROC277Met1	Male	77	CIN	YES	Caucasian	Metastasis	Surgical sample	Colon	Liver			UICC IV	0		NSG and NMRI nude mice	T0-T3
72	HROC277Met2	Male	78	CIN	YES	Caucasian	Metastasis	Surgical sample	Colon	Liver			UICC IV	0		NSG and NMRI nude mice	T0-T4
73	HROC278	Female	76	CIMP-L, non MSI	YES	Caucasian	Adenocarcinoma	Surgical sample	Colon	Right colon	T4,N2,M1,G3,R2,L1,V1	TNM staging system	UICC IV	0	26	NMRI nude mice	T0-T1
74	HROC284Met1	Female	67	CIN	YES	Caucasian	Metastasis	Surgical sample	Colon	Liver			UICC IV	0	27	NSG and NMRI nude mice	T0-T1
75	HROC285	Female	30	Lynch syndrome	YES	Caucasian	Adenocarcinoma	Surgical sample	Colon	Left colon	T4b,N2,M1,G2,R2,L1,V0	TNM staging system	UICC IV	0	80	NSG and NMRI nude mice	T0-T2
76	HROC288	Female	84	CIN	YES	Caucasian	Adenocarcinoma	Surgical sample	Colon	Sigmoid	T3,N1,M0,G3,R0,L0,V0	TNM staging system	UICC III	1	1	NSG and NMRI nude mice	T0-T4
77	HROC296	Female	92	CIN	YES	Caucasian	Adenocarcinoma	Surgical sample	Colon	Right colon	T3,N0,M0,G2,R0,L0,V0	TNM staging system	UICC II	77	77	NSG and NMRI nude mice	T0-T1
78	HROC300	Male	73	CIMP-H, non MSI	YES	Caucasian	Adenocarcinoma	Surgical sample	Colon	Rectum	T4,N1,M1,G2,R2,L0,V1	TNM staging system	UICC IV	0	40	NSG and NMRI nude mice	T0-T3
79	HROC300Met1	Male	73	CIMP-H, non MSI	YES	Caucasian	Metastasis	Surgical sample	Colon	Liver			UICC IV	24		NSG and NMRI nude mice	T0-T4
80	HROC313Met1	Male	72	CIN	YES	Caucasian	Metastasis	Surgical sample	Colon	Lung			UICC IV	0	84	NSG and NMRI nude mice	T0-T2
81	HROC313Met2	Male	74	CIN	YES	Caucasian	Metastasis	Surgical sample	Colon	Liver			UICC IV	0		NSG and NMRI nude mice	T0-T3
82	HROC315	Female	42	Lynch syndrome	YES	Asian	Adenocarcinoma	Surgical sample	Colon	Left colon	T3,N2b,M0,G3,R0,L0,V1	TNM staging system	UICC III	74	74	NSG and NMRI nude mice	T0-T1
83	HROC324	Female	55	Lynch syndrome	YES	Caucasian	Adenocarcinoma	Surgical sample	Colon	Right colon	T3,N2,M1a,G3,R2,L1,V0	TNM staging system	UICC IV	0	13	NSG and NMRI nude mice	T0-T2
84	HROC345	Female	75	CIN	YES	Caucasian	Adenocarcinoma	Surgical sample	Colon	Jejunum	T4,N2,M0,G3,R0,L1,V0	TNM staging system	UICC III	67	67	NMRI nude mice	T0-T1
85	HROC346Tu1	Female	77	spMSI-H	YES	Caucasian	Adenocarcinoma	Surgical sample	Colon	Right colon	T3b,N2,M0,G3,R0,L1,V0	TNM staging system	UICC III	18	67	NSG and NMRI nude mice	T0-T2
86	HROC348	Male	77	CIN	YES	Caucasian	Adenocarcinoma	Surgical sample	Colon	Sigmoid	T3,N2,M1,G3,R2,L0,V2	TNM staging system	UICC IV	0	30	NSG and NMRI nude mice	T0-T2
87	HROC348Met1	Male	77	CIN	YES	Caucasian	Metastasis	Surgical sample	Colon	Liver			UICC IV	0		NSG and NMRI nude mice	T0-T3
88	HROC355	Female	62	CIMP-H, non MSI	YES	Caucasian	Adenocarcinoma	Surgical sample	Colon	Right colon	T4,N1,M1,G3,R2,L1,V1	TNM staging system	UICC IV	0	65	NSG and NMRI nude mice	T0-T1
89	HROC357	Female	41	CIN	YES	Caucasian	Adenocarcinoma	Surgical sample	Colon	Transverse	T3,N0,M0,G2,R0,L0,V0	TNM staging system	UICC II	62	62	NSG and NMRI nude mice	T0-T3
90	HROC362	Male	72	CIN	YES	Caucasian	Adenocarcinoma	Surgical sample	Colon	Sigmoid	T3,N2a,M1,G2,R2,L0,V1	TNM staging system	UICC IV	0	13	NSG and NMRI nude mice	T0-T3
91	HROC364	Male	77	CIN	YES	Caucasian	Adenocarcinoma	Surgical sample	Colon	Flexura coli dextra	T3,N0,M0,G2,R0,L0,V0	TNM staging system	UICC II	39	39	NSG and NMRI nude mice	T0-T1
92	HROC370	Female	77	spMSI-H	YES	Caucasian	Adenocarcinoma	Surgical sample	Colon	Right colon	T2,N0,M0,G2,R0,L0,V0	TNM staging system	UICC I	56	56	NSG and NMRI nude mice	T0-T1
93	HROC383	Female	83	spMSI-H	YES	Caucasian	Adenocarcinoma	Surgical sample	Colon	Transverse	T3,N0,M0,G3,R0,L0,V0	TNM staging system	UICC II	53	53	NSG and NMRI nude mice	T0-T2
94	HROC385Met1	Male	71	CIN	YES	Caucasian	Metastasis	Surgical sample	Colon	Liver			UICC IV	0	51	NSG and NMRI nude mice	T0-T2
95	HROC386Tu1	Male	81	spMSI-H	YES	Caucasian	Adenocarcinoma	Surgical sample	Colon	Transverse	T2,N0,M0,G1,R0,L0,V0	TNM staging system	UICC I	51	51	NSG and NMRI nude mice	T0-T2
96	HROC386Tu2	Male	84	spMSI-H	YES	Caucasian	Adenocarcinoma	Surgical sample	Colon	Right colon	T3,N1,M0,G2,R0,L1,V0	TNM staging system	UICC III	23		NSG and NMRI nude mice	T0-T2
97	HROC389Met2	Male	61	CIN	YES	Caucasian	Metastasis	Surgical sample	Colon	Liver			UICC IV	0	49	NSG mice	T0-T1
98	HROC395Met1	Male	63	CIN	YES	Caucasian	Metastasis	Surgical sample	Colon	Liver			UICC IV	0	2	NSG mice	T0-T1
99	HROC399	Male	55	CIN	YES	Caucasian	Adenocarcinoma	Surgical sample	Colon	Right colon	T3,N0,M0,G2,R0,L0,V0	TNM staging system	UICC II	33	33	NSG and NMRI nude mice	T0-T2
100	HROC400	Female	72	spMSI-H	YES	Caucasian	Adenocarcinoma	Surgical sample	Colon	Right colon	T2,N0,M0,G2,R0,L0,V0	TNM staging system	UICC I	32	32	NSG and NMRI nude mice	T0-T1
101	HROC401	Male	51	CIN	YES	Caucasian	Adenocarcinoma	Surgical sample	Colon	Rectum	T3,N2,M1,G3,R0,L1,V1	TNM staging system	UICC IV	20	20	NSG mice	T0
102	HROC402Met1	Female	62	CIN	YES	Caucasian	Metastasis	Surgical sample	Colon	Liver			UICC IV	62	70	NSG and NMRI nude mice	T0-T3
103	HROC404	Female	75	spMSI-H	YES	Caucasian	Adenocarcinoma	Surgical sample	Colon	Right colon	T3,N1,M0,G3,R0,L0,V1	TNM staging system	UICC III	29	29	NSG and NMRI nude mice	T0-T1
104	HROC405	Female	82	CIN	YES	Caucasian	Adenocarcinoma	Surgical sample	Colon	Right colon	T4,N2b,M1b,G2,R1,L1,V0	TNM staging system	UICC IV	0	13	NSG and NMRI nude mice	T0-T2
105	HROC405Met1	Female	82	CIN	YES	Caucasian	Metastasis	Surgical sample	Colon	Liver			UICC IV	0		NSG and NMRI nude mice	T0-T2
106	HROC406	Female	66	CIMP-H, MSI-H	YES	Caucasian	Adenocarcinoma	Surgical sample	Colon	Colon ascendens	T4,N2,M0,G3,R0,L1,V0	TNM staging system	UICC III	0	40	NSG and NMRI nude mice	T0-T2
107	HROC407	Female	83	spMSI-H	YES	Caucasian	Adenocarcinoma	Surgical sample	Colon	Right colon	T3,N0,M0,G2,R0,L1,V0	TNM staging system	UICC II	24	24	NSG and NMRI nude mice	T0-T2
108	HROC408	Male	65	CIN	YES	Caucasian	Adenocarcinoma	Surgical sample	Colon	rectosigmoid	T3,N1,M0,G2,R0,L0,V0	TNM staging system	UICC III			NSG and NMRI nude mice	T0-T1
109	HROC410	Male	73	CIN	YES	Caucasian	Adenocarcinoma	Surgical sample	Colon	Colon descendens	T4,N1,M0,G2,R0,L0,V1	TNM staging system	UICC III			NSG mice	T0-T1
110	HROC411	Female	85	CIN	YES	Caucasian	Adenocarcinoma	Surgical sample	Colon	Colon ascendens	T4,N2,M0,G2,R0,L0,V1	TNM staging system	UICC III	0	15	NSG mice	T0
111	HROC414	Female	73	CIN	YES	Caucasian	Adenocarcinoma	Surgical sample	Colon	Coecum	T3,N2,M0,G2,R1,L1,V0	TNM staging system	UICC III			NSG mice	T0
112	HROC415Met1	Male	33	Lynch syndrome	YES	Caucasian	Metastasis	Surgical sample	Colon	Abdominal wall			UICC IV	0		NSG mice	T0-T1
113	HROC415Met2	Male	37	Lynch syndrome	YES	Caucasian	Metastasis	Surgical sample	Colon	Lymph Node			UICC IV	0		NSG mice	T0-T2
114	HROC417	Female	90	CIN	YES	Caucasian	Adenocarcinoma	Surgical sample	Colon	Sigmoid	T2,N0,M0,G2,R0,L0,V0	TNM staging system	UICC I			NSG mice	T0
115	HROC418	Female	63	CIN	YES	Caucasian	Adenocarcinoma	Surgical sample	Colon	Sigmoid	T2,N0,M0,G2,R0,L0,V0	TNM staging system	UICC I			NSG mice	T0
116	HROC419	Female	88	spMSI-H	YES	Caucasian	Adenocarcinoma	Surgical sample	Colon	Right colon	T3,N0,M0,G3,R0,L0,V1	TNM staging system	UICC II	21	21	NSG mice	T0-T1
117	HROC420	Male	67	CIN	YES	Caucasian	Adenocarcinoma	Surgical sample	Colon	Sigmoid	T3,N2,M0,G2,R0,L0,V0	TNM staging system	UICC III			NSG mice	T0
118	HROC421	Male	84	CIN	YES	Caucasian	Adenocarcinoma	Surgical sample	Colon	Flexura coli dextra	T3,N0,M0,G2,R0,L0,V0	TNM staging system	UICC II			NSG mice	T0
119	HROC424	Female	68	CIN	YES	Caucasian	Adenocarcinoma	Surgical sample	Colon	Flexura coli dextra	T4,N1,M0,G2,R0,L1,V0	TNM staging system	UICC III			NSG mice	T0
120	HROC425	Male	91	CIN	YES	Caucasian	Adenocarcinoma	Surgical sample	Colon	Right colon	T4,N2,M0,G2,R0,L0,V1	TNM staging system	UICC III	1	1	NSG and NMRI nude mice	T0-T1
121	HROC426Met1	Male	70	Lynch syndrome	YES	Caucasian	Metastasis	Surgical sample	Colon	Liver			UICC IV			NSG mice	T0
122	HROC427	Female	78	spMSI-H	YES	Caucasian	Adenocarcinoma	Surgical sample	Colon	Right colon	T3,N0,M0,G2,R0,L0,V0	TNM staging system	UICC II	19	19	NSG and NMRI nude mice	T0-T1
123	HROC428	Male	72	CIN	YES	Caucasian	Adenocarcinoma	Surgical sample	Colon	Sigmoid	T3,N1,M0,G2,R0,L0,V0	TNM staging system	UICC III	17	18	NSG and NMRI nude mice	T0-T1
124	HROC429	Female	47	CIN	YES	Caucasian	Adenocarcinoma	Surgical sample	Colon	Sigmoid	T4,N2,M1,G2,R2,L1,V1	TNM staging system	UICC IV	21	27	NSG mice	T0
125	HROC430	Female	55	CIN	YES	Caucasian	Adenocarcinoma	Surgical sample	Colon	Right colon	T2,N0,M0,G2,R0,L0,V0	TNM staging system	UICC I	6	18	NSG and NMRI nude mice	T0-T2
126	HROC431Tu1	Male	68	CIN	YES	Caucasian	Adenocarcinoma	Surgical sample	Colon	Coecum	T2,N0,M0,G3,R0,L0,V0	TNM staging system	UICC II			NSG mice	T0
127	HROC439	Male	73	CIN	YES	Caucasian	Adenocarcinoma	Surgical sample	Colon	Transverse	T3,N0,M0,G2,R0,L0,V0	TNM staging system	UICC III			NSG mice	T0
128	HROC443	Male	82	MSI-H	YES	Caucasian	Adenocarcinoma	Surgical sample	Colon	Colon ascendens	T3,N0,M0,G2,R0,L0,V0	TNM staging system	UICC III	0	8	NSG and NMRI nude mice	T0-T2
129	HROC444	Female	86	spMSI-H	YES	Caucasian	Adenocarcinoma	Surgical sample	Colon	Right colon	T3,N0,M0,G3,R0,L0,V0	TNM staging system	UICC II	13	13	NSG and NMRI nude mice	T0-T1
130	HROC447	Female	59	CIN	YES	Caucasian	Adenocarcinoma	Surgical sample	Colon	Left colon	T3,N0,M2,G2,R0,L0,V1	TNM staging system	UICC IV	0	12	NSG mice	T0
131	HROC449	Male	89	MSI-H	YES	Caucasian	Adenocarcinoma	Surgical sample	Colon	rectosigmoid	T3,R0,L0,V0	TNM staging system	UICC III			NSG and NMRI nude mice	T0-T1
132	HROC450	Male	59	CIN	YES	Caucasian	Adenocarcinoma	Surgical sample	Colon	Sigmoid	T4,N2,M1,G2,R1,L0,V2	TNM staging system	UICC IV	11	50	NSG and NMRI nude mice	T0-T2
133	HROC450Met1	Male	59	CIN	YES	Caucasian	Metastasis	Surgical sample	Colon	Liver			UICC IV	10		NSG and NMRI nude mice	T0-T1
134	HROC451	Female	73	spMSI-H	YES	Caucasian	Adenocarcinoma	Surgical sample	Colon	Colon ascendens	T3,N0,M0,G2,R0,L0,V1	TNM staging system	UICC III			NMRI nude mice	T0
135	HROC455	Male	67	spMSI-H	YES	Caucasian	Adenocarcinoma	Surgical sample	Colon	Colon descendens	T3,N0,M0,G2,R0,L0,V0	TNM staging system	UICC III	0	29	NSG and NMRI nude mice	T0-T2
136	HROC463	Male	30	CIMP-L	YES	Caucasian	Adenocarcinoma	Surgical sample	Colon	Transverse	T3,N0,M0,G2,R0,L0,V0	TNM staging system	UICC IV	0	7	NMRI nude mice	T0-T1
137	HROC471Met1	Male	65	CIN	YES	Caucasian	Metastasis	Surgical sample	Colon	Liver			UICC IV			NMRI nude mice	T0-T1
