# Supplementary material for: Mutational Patterns in Colorectal Cancer: Do PDX Models Retain the Heterogeneity of the Original Tumor?
Source: Int J Mol Sci. 2025 May 26;26(11):5111. doi: 10.3390/ijms26115111 (PMC12154438; doi:10.3390/ijms26115111)
Supplement: Supplementary file 1 [file ijms-26-05111-s001.zip › Supplementary_Table 2.xls]

## Sheet: Sheet1
Supplementary Table 2: Results of the mutation analysis of the PDX cohort.
	WES - mouse passage	KRAS	TP53	ERBB2	APC	BRAF	NRAS
HROC24	T1					1				n
HROC29	T1				1				Sample	137	%
HROC32	T3								KRAS	28	20.438
HROC39	T3								TP53	58	42.3358
HROC40	T0		1		1				ERBB2	2	1.45985
HROC48	T2		1						APC	59	43.0657
HROC48Met1	T2		1						BRAF	28	20.438
HROC53	T2								NRAS	3	2.18978
HROC54	T1		1
HROC57	T0		1		1	1
HROC60	T2		1		1
HROC62	T2		1	1
HROC68	T2				1
HROC69	T0		1		1
HROC71	T1	1
HROC72	T1		1		1
HROC72Met1	T2		1		1
HROC86	T2		1		1
HROC92	T2		1				1
HROC100	T0				1
HROC103	T0				1
HROC103Met1	T1				1	1
HROC103Met2	T1				1
HROC107	T0	1	1		1
HROC111	T3	1	1
HROC111Met1	T2		1
HROC112Met1	T0	1
HROC113	T0	1
HROC114	T1				1
HROC115	T1		1		1
HROC117	T1
HROC118	T0
HROC123	T0					1
HROC126	T1		1
HROC130	T0				1
HROC135	T0	1	1
HROC143	T1	1	1		1
HROC147Met1	T2	1	1
HROC155	T0		1		1
HROC159	T2					1
HROC161	T1	1
HROC168	T1	1			1
HROC169	T1	1			1
HROC170	T2					1
HROC171	T1		1			1
HROC172	T2				1
HROC173	T2	1	1		1
HROC175	T2					1
HROC183	T1	1	1		1
HROC186	T0					1
HROC190	T1		1		1
HROC197	T1		1				1
HROC198	T0				1
HROC203	T0		1		1
HROC204	T2					1
HROC212	T1					1
HROC217	T0	1	1
HROC221	T1
HROC222	T2		1		1
HROC224	T2	1	1
HROC232	T0		1
HROC248	T1	1	1
HROC251	T2		1		1
HROC252Tu1	T2				1
HROC252Tu2	T1		1
HROC252Tu3	T1				1
HROC253Met1	T0	1
HROC257	T2		1			1
HROC260	T1	1			1
HROC269	T0					1
HROC277Met1	T2				1
HROC277Met2	T2
HROC278	T1					1
HROC284Met1	T0		1		1		1
HROC285	T0				1
HROC288	T1		1		1
HROC296	T1	1
HROC300	T1	1
HROC300Met1	T3	1
HROC313Met1	T1		1
HROC313Met2	T1		1
HROC315	T1
HROC324	T0	1	1		1
HROC345	T1				1
HROC346Tu1	T1		1			1
HROC348	T1				1
HROC348Met1	T2				1
HROC355	T0		1		1
HROC357	T0		1		1
HROC362	T2				1
HROC364	T0
HROC370	T0					1
HROC383	T1		1			1
HROC385Met1	T0
HROC386Tu1	T1					1
HROC386Tu2	T1
HROC389Met2	T2		1
HROC395Met1	T0				1
HROC399	T2	1	1		1
HROC400	T2					1
HROC401	T0
HROC402Met1	T3
HROC404	T1					1
HROC405	T2		1		1
HROC405Met1	T1		1		1
HROC406	T1					1
HROC407	T1
HROC408	T2
HROC410	T0	1			1
HROC411	T0				1
HROC414	T1					1
HROC415Met1	T2
HROC415Met2	T1
HROC417	T2
HROC418	T1				1
HROC419	T0					1
HROC420	T2		1
HROC421	T1		1
HROC424	T0
HROC425	T0				1
HROC426Met1	T0		1		1	1
HROC427	T1					1
HROC428	T2		1		1
HROC429	T0		1		1
HROC430	T0	1			1
HROC431Tu1	T0			1
HROC439	T2		1
HROC443	T0
HROC444	T0					1
HROC447	T1	1			1
HROC449	T0	1	1
HROC450	T0		1		1
HROC450Met1	T0		1		1
HROC451	T1		1			1
HROC455	T2	1
HROC463	T0					1
HROC471Met1	T0				1
